# Supplementary material for: BRCA1 regulates glucose and lipid metabolism in diabetes mellitus with metabolic dysfunction-associated steatotic liver disease via the PI3K/Akt signaling pathway
Source: PLoS One. 2025 Mar 26;20(3):e0318696. doi: 10.1371/journal.pone.0318696 (PMC11940781; doi:10.1371/journal.pone.0318696)
Supplement: S1 Table — Each row in the table represents a specific cell type, listing the number of cells in that cell type and the expression level of each gene. BRCA1 has the highest expression level in hepatocytes (Hepatocytes, Liver). (XLSX) [file pone.0318696.s003.xlsx]

## Sheet: Sheet1
Single-cell Types of AURKA Expression				Single-cell Types of BRCA1 Expression				Single-cell Types of ISG15 Expression
Cell type	cell count	level of expression/nTPM		Cell type	cell count	level of expression/nTPM		Cell type	cell count	level of expression/nTPM
Hepatocytes, Liver	1363	3.3		Hepatocytes, Liver	1383	18.9		Hepatocytes, Liver	1363	4.2
Cholangiocytes, Liver	66	1.9		Cholangiocytes, Liver	96	3.8		Cholangiocytes, Liver	96	28.7
Endothelial cells, Liver	697	2.5		Endothelial cells, Liver	697	1.3		Endothelial cells, Liver	697	44.1
Smooth muscle cells, Liver	625	2.1		Smooth muscle cells, Liver	625	4.7		Smooth muscle cells, Liver	625	63.3
Fibroblasts, Liver	513	4.7		Fibroblasts, Liver	513	3.8		Fibroblasts, Liver	513	91.3
T-cells, Liver	98	9.8		T-cells, Liver	984	9.1		T-cells, Liver	95	98.5
Plasma cells, Liver	777	47.1		B-cells, Liver	97	9.7		B-cells, Liver	181	43.5
Kupffer cells, Liver	356	3.6		Plasma cells, Liver	777	23.5		Plasma cells, Liver	777	46.6
Erythroid cells	51	76.9		Kupffer cells, Liver	856	4		Kupffer cells, Liver	856	50.9
Single cell type - AURKA - The Human Protein Atlas				Erythroid cells, Liver	51	28		Single cell type - ISG15 - The Human Protein Atlas
				Single cell type - BRCA1 - The Human Protein Atlas
Single-cell Types of NUSAP1 Expression				Single-cell Types of OAS1 Expression				Single-cell Types of RSAD2 Expression
Cell type	cell count	level of expression/nTPM		Cell type	cell count	level of expression/nTPM		Cell type	cell count	level of expression/nTPM
Cholangiocytes, Liver	96	1.9		Hepatocytes, Liver	1363	13.1		Cholangiocytes, Liver	96	1.9
T-cells, Liver	984	9.2		Cholangiocytes, Liver	96	15.3		Endothelial cells, Liver	697	1.3
Plasma cells, Liver	777	15.5		Endothelial cells, Liver	697	94		Smooth muscle cells, Liver	625	5.1
Kupffer cells, Liver	856	1.5		Smooth muscle cells, Liver	625	18.3		Fibroblasts, Liver	513	21.3
Erythroid cells	51	104.9		Fibroblasts, Liver	513	23.7		T-cells, Liver	984	2.9
Single cell type - NUSAP1 - The Human Protein Atlas				T-cells, Liver	984	11.5		Kupffer cells, Liver	856	3.6
				B-cells, Liver	181	43.5		Erythroid cells, Liver	51	42
				Plasma cells, Liver	777	46.1		Single cell type - RSAD2 - The Human Protein Atlas
				Kupffer cells, Liver	856	48.6
				Single cell type - OAS1 - The Human Protein Atlas
Single-cell Types of TLR7 Expression
Cell type	cell count	level of expression/nTPM
Fibroblasts, Liver	513	1.2
Plasma cells, Liver	777	1
Kupffer cells, Liver	856	4.7
Single cell type - TLR7 - The Human Protein Atlas
Erythroid cells
