# Supplementary material for: BRCA1 regulates glucose and lipid metabolism in diabetes mellitus with metabolic dysfunction-associated steatotic liver disease via the PI3K/Akt signaling pathway
Source: PLoS One. 2025 Mar 26;20(3):e0318696. doi: 10.1371/journal.pone.0318696 (PMC11940781; doi:10.1371/journal.pone.0318696)
Supplement: S2 Table — The table lists the expression of seven key overlapping genes (AURKA, BRCA1, ISG15, NUSAP1, OAS1, RSAD2, TLR7) in diabetic patients and healthy individuals in the GSE95849 dataset (expressed in logFC), as well as the relevant P values. Among them, AURKA and BRCA1 are highly significantly correlated with the risk of diabetes. (XLSX) [file pone.0318696.s004.xlsx]

## Sheet: Diabetes mellitus GSE95849
Group			Diabetes mellitus	Diabetes mellitus	Diabetes mellitus	Diabetes mellitus	Diabetes mellitus	Diabetes mellitus	Healthy	Healthy	Healthy	Healthy	Healthy	Healthy
Genes	logFC	P.Value	GSM2527022	GSM2527023	GSM2527024	GSM2527025	GSM2527026	GSM2527027	GSM2527028	GSM2527029	GSM2527030	GSM2527031	GSM2527032	GSM2527033
AURKA	1.1261	0.00123466	8.98236	8.90307	8.00419	8.17618	7.81974	7.11545	7.17103	7.10084	7.06122	7.21778	6.88377	6.80973
BRCA1	1.40143	0.00579696	8.17902	8.19153	6.52794	8.84258	8.09189	5.66086	6.25654	5.95539	6.34153	6.31913	5.85467	6.35798
ISG15	1.03526	0.00649963	13.1493	13.0108	12.7067	12.5437	12.9074	11.5175	12.4665	11.095	11.6184	11.6181	12.121	10.7049
NUSAP1	0.684554	0.00831333	8.0965	8.28734	9.11356	8.91346	8.40183	8.13625	8.22828	7.80385	7.95397	7.67675	7.66216	7.5166
OAS1	1.75696	0.00916813	10.8302	10.2246	8.60533	12.3146	10.801	7.98745	9.25451	8.07742	7.79566	7.91954	9.13851	8.03572
RSAD2	1.41367	0.00609479	7.17571	7.31245	6.88496	9.07311	7.3011	6.35079	6.42326	6.38146	4.76339	5.71779	7.09414	5.23606
TLR7	1.76102	0.0104748	8.0125	7.79931	6.3728	11.0185	9.03634	6.89418	7.31269	6.95368	5.89222	6.02677	6.06646	6.31576

## Sheet: NAFLD GSE89632
Group			NAFLD	NAFLD	NAFLD	NAFLD	NAFLD	NAFLD	NAFLD	NAFLD	NAFLD	NAFLD	NAFLD	NAFLD	NAFLD	NAFLD	NAFLD	NAFLD	NAFLD	NAFLD	NAFLD	NAFLD	NAFLD	NAFLD	NAFLD	NAFLD	NAFLD	NAFLD	NAFLD	NAFLD	NAFLD	NAFLD	NAFLD	NAFLD	NAFLD	NAFLD	NAFLD	NAFLD	NAFLD	NAFLD	NAFLD	Healthy controls	Healthy controls	Healthy controls	Healthy controls	Healthy controls	Healthy controls	Healthy controls	Healthy controls
Genes	logFC	P.Value	GSM2385720	GSM2385721	GSM2385722	GSM2385723	GSM2385724	GSM2385725	GSM2385726	GSM2385727	GSM2385728	GSM2385729	GSM2385730	GSM2385731	GSM2385732	GSM2385733	GSM2385734	GSM2385735	GSM2385736	GSM2385737	GSM2385738	GSM2385739	GSM2385740	GSM2385741	GSM2385742	GSM2385743	GSM2385744	GSM2385745	GSM2385746	GSM2385747	GSM2385748	GSM2385749	GSM2385750	GSM2385751	GSM2385752	GSM2385753	GSM2385754	GSM2385755	GSM2385756	GSM2385773	GSM2385777	GSM2385757	GSM2385758	GSM2385759	GSM2385760	GSM2385761	GSM2385762	GSM2385763	GSM2385764
AURKA	0.617203	2.25484e-07	10.0773	10.3676	10.0702	10.0173	9.99734	9.90156	9.87096	9.97358	10.1519	10.0228	10.277	10.0028	10.035	9.2015	9.70645	10.2083	10.3756	9.53218	10.118	10.7127	9.10802	10.2119	10.0083	9.98822	9.60539	9.72883	10.5944	10.1691	10.0671	10.2074	10.3524	9.24688	9.81455	9.31925	10.5966	9.80642	10.5711	9.07249	10.0963	9.35016	9.13192	10.2965	9.71993	8.89401	9.52394	10.2083	10.0774
BRCA1	1.29892	1.52672e-09	12.443	11.431	12.2451	12.4523	12.662	13.0688	12.7169	11.966	10.892	11.457	12.7258	11.7853	13.2805	13.0524	12.6742	12.9026	12.9377	12.6267	12.6461	12.2543	12.6609	11.9299	12.3348	11.8761	11.9645	12.6515	12.6784	11.3747	13.5479	11.2242	12.9225	12.662	12.7544	12.0896	12.8791	12.9166	12.4255	10.7538	12.3825	11.0437	11.1057	12.0942	11.3573	10.1394	11.0131	11.1685	12.4366
ISG15	0.849993	6.67855e-07	12.7183	12.9483	12.2896	12.7354	12.8903	12.8503	13.5372	12.1508	12.4571	12.664	12.2868	11.9119	12.4596	11.4072	12.2043	12.2356	13.0854	13.7398	12.8156	13.2308	11.6478	12.8771	11.6422	12.5151	12.7254	12.5693	12.544	13.761	12.2458	11.5864	13.5512	13.5575	11.9257	11.9663	12.3414	12.6021	12.3847	11.3483	11.6507	11.2103	11.6594	12.8229	11.8235	11.1653	11.9415	11.6491	11.9692
NUSAP1	0.69444	1.09469e-06	12.577	12.8368	11.5874	11.3454	12.2214	11.9009	12.6209	12.0524	12.1562	12.0098	11.5034	12.2192	11.9016	12.2778	11.3218	11.8689	11.9812	12.1621	11.255	11.9311	12.1263	12.4653	11.6912	12.172	11.4493	11.68	11.3731	12.6416	11.4683	11.5433	12.0064	12.5628	12.1035	12.0258	11.9035	11.9689	12.773	10.2604	11.2034	11.1409	11.3749	11.9329	11.1975	11.2101	11.9731	11.4157	11.4082
OAS1	0.72311	2.20625e-05	13.3851	13.3788	12.624	12.8508	13.223	12.7955	13.5273	11.7343	13.4293	13.3324	13.1989	13.1355	13.0053	11.7778	13.5637	13.0592	13.4422	14.0245	13.3855	14.0717	13.1817	13.8169	12.9687	13.5789	13.665	13.1646	12.9607	13.8814	13.2127	13.0671	14.37	14.3234	13.3496	12.6275	13.611	13.6266	12.9931	12.8432	12.6961	11.1632	11.9597	13.2103	12.3339	11.5454	12.699	13.0557	12.1312
RSAD2	0.68256	9.99698e-06	12.5429	11.9454	12.2666	11.5736	12.1321	12.0759	13.0688	11.1778	12.0338	12.1666	11.9344	12.2217	12.2038	10.8228	11.9303	11.8154	12.3108	13.5781	11.7797	12.859	11.952	12.544	11.8419	12.5522	12.6028	12.6223	12.0925	12.7053	12.2126	12.1717	13.4433	13.4859	11.9536	12.3026	12.0618	12.6683	11.8286	11.9505	11.9235	10.7669	11.4945	12.603	11.5282	10.6995	11.7413	11.8783	11.9322
TLR7	0.819624	3.54604e-07	9.81418	10.5966	9.59212	8.33798	10.1556	10.1224	10.1683	9.72729	10.2764	10.0001	9.82001	9.33464	10.0415	8.38715	8.85319	9.19911	10.28	9.64752	9.66852	10.2005	8.39261	10.2965	9.83115	9.96151	8.66851	9.94354	9.92047	9.83674	9.36383	8.80773	10.2509	8.94904	9.09785	8.94645	10.1446	9.455	9.76366	8.60228	9.09274	8.60936	8.95849	10.1695	8.73821	8.30617	8.72998	9.01456	9.09889
[truncated: 16 more columns]
